# Supplementary material for: A New Diterpenoid of Indonesian Scoparia dulcis Linn: Isolation and Cytotoxic Activity against MCF-7 and T47D Cell Lines
Source: Molecules. 2023 Aug 9;28(16):5960. doi: 10.3390/molecules28165960 (PMC10459870; doi:10.3390/molecules28165960)
Supplement: Supplementary file 1 [file molecules-28-05960-s001.zip]

Archive with 1 entries (1 files):
- molecules-2506131-supplementary.pdf
